# Supplementary material for: Bidirectional Mendelian Randomization Analysis of Genetic Proxies of Plasma Fatty Acids and Pre-Eclampsia Risk
Source: Nutrients. 2024 Oct 31;16(21):3748. doi: 10.3390/nu16213748 (PMC11547509; doi:10.3390/nu16213748)
Supplement: Supplementary file 1 [file nutrients-16-03748-s001.zip]

Archive with 1 entries (1 files):
- nutrients-3229742-supplementary.xlsx
