# Supplementary material for: Bidirectional Mendelian Randomization Analysis of Genetic Proxies of Plasma Fatty Acids and Pre-Eclampsia Risk
Source: Nutrients. 2024 Oct 31;16(21):3748. doi: 10.3390/nu16213748 (PMC11547509; doi:10.3390/nu16213748)
Supplement: Supplementary file 1 [file nutrients-16-03748-s001.zip › nutrients-3229742-supplementary.xlsx]

## Sheet: Supplementary Data S1.
Supplementary Data S1. Summary statistics of genetic variants
Abbreviations: EAF, effect allele frequency; GRCh37, Genome Reference Consortium human genome build 37; SE, standard error; rs, reference single-nucleotide polymorphism; SNP, single-nucleotide polymorphism.
Exposure	SNP	Chromosome	Position (GRCh37)	Effect allele	Other allele	EAF	Beta	SE	P	F-Statistic
PE-HTP	rs13306561	1	11865804	G	A	0.1422	-0.1334	0.0195	7.485e-12	46.7989
PE-HTP	rs1918969	3	169139890	C	T	0.4657	-0.077	0.0136	1.343e-08	32.0551
PE-HTP	rs12656497	5	32831939	C	T	0.5753	0.0961	0.0137	2.515e-12	49.2038
PE-HTP	rs7139122	12	53566790	A	G	0.0194	0.3672	0.0502	2.691e-13	53.5046
PE-HTP	rs1421085	16	53800954	C	T	0.4275	0.0827	0.0137	1.542e-09	36.4387
PE-HTP	rs979971	19	39144244	T	C	0.4683	-0.078	0.0136	9.102e-09	32.8931
PE-HTP	rs2208589	20	47408414	G	A	0.8702	0.1175	0.0208	1.7e-08	31.9111
PE-HTP	rs76833326	20	57760177	T	C	0.167	0.1297	0.0182	8.935e-13	50.7844
TFA	rs1002687	1	62963737	A	G	0.644739	0.096121	0.00425494	5.39511e-113	510.319
TFA	rs11591147	1	55505647	T	G	0.017464	-0.10863	0.0155184	2.60016e-12	49.0002
TFA	rs534417	1	23784965	G	A	0.875008	0.0411587	0.00613897	1.99986e-11	44.9495
TFA	rs660240	1	109817838	C	T	0.784707	0.0406566	0.00495786	2.39994e-16	67.2459
TFA	rs822928	1	234873275	C	A	0.529646	0.0240148	0.00410698	5e-09	34.1905
TFA	rs1128249	2	165528624	T	G	0.39204	-0.0287496	0.00417174	5.50047e-12	47.4921
TFA	rs1260326	2	27730940	C	T	0.604008	-0.105845	0.0041617	1.09901e-142	646.832
TFA	rs148482297	2	28415598	T	C	0.028002	0.0718797	0.0128521	2.19999e-08	31.2793
TFA	rs187291566	2	27518450	A	G	0.021949	-0.0901141	0.0141048	1.7e-10	40.8173
TFA	rs4299376	2	44072576	T	G	0.676282	-0.0237985	0.00436123	4.79999e-08	29.7765
TFA	rs4533439	2	21141815	C	T	0.411036	0.0232417	0.00415308	2.19999e-08	31.3175
TFA	rs693	2	21232195	A	G	0.520864	0.056605	0.00407393	6.79986e-44	193.052
TFA	rs907866	2	20371380	A	G	0.443235	-0.0326181	0.00411302	2.19989e-15	62.8909
TFA	rs900048	3	136218930	T	C	0.709503	0.0267285	0.00449699	2.80001e-09	35.3263
TFA	rs13108218	4	3443931	G	A	0.615408	-0.0352937	0.00421717	5.79963e-17	70.0398
TFA	rs3846663	5	74655726	T	C	0.373928	0.0320614	0.00420778	2.49977e-14	58.0566
TFA	rs3936511	5	55860781	G	A	0.19241	0.0342388	0.00516574	3.40017e-11	43.9303
TFA	rs4704834	5	156443066	G	A	0.644043	0.0446199	0.00424961	8.69961e-26	110.243
TFA	rs10455872	6	161010118	G	A	0.078987	-0.132729	0.00754661	2.99985e-69	309.329
TFA	rs1782629	6	161195866	A	C	0.436799	0.0229896	0.00411047	2.19999e-08	31.2804
TFA	rs186696265	6	161111700	T	C	0.014357	-0.294186	0.0171732	8.80035e-66	293.45
TFA	rs41265930	6	160964135	C	T	0.070944	0.0489402	0.00792147	6.49995e-10	38.1691
TFA	rs632057	6	139834012	G	T	0.627772	-0.0280219	0.00421166	2.90001e-11	44.2671
TFA	rs648253	6	160469149	A	G	0.499566	0.0310543	0.00408987	3.10027e-14	57.6523
TFA	rs55747707	7	73037366	A	G	0.203638	-0.079882	0.00507363	7.50067e-56	247.886
TFA	rs11786618	8	11701330	A	G	0.328502	-0.0280772	0.00433709	9.60064e-11	41.9086
TFA	rs1495741	8	18272881	A	G	0.779155	-0.0380372	0.00490541	8.9002e-15	60.1255
TFA	rs2126259	8	9185146	C	T	0.899179	0.0673835	0.00676492	2.29985e-23	99.2143
TFA	rs2326077	8	59385919	T	C	0.663245	-0.0293367	0.00431466	1.10002e-11	46.2298
TFA	rs2721961	8	116657911	G	T	0.280836	-0.0278844	0.00453925	8.10009e-10	37.7352
TFA	rs7461833	8	126469139	A	G	0.060777	0.0470702	0.00854548	3.59998e-08	30.3397
TFA	rs11789603	9	107647019	T	C	0.108847	0.0428367	0.00655585	6.4003e-11	42.694
TFA	rs2740488	9	107661742	C	A	0.265318	-0.0400585	0.00462571	4.70002e-18	74.9937
TFA	rs4149307	9	107589744	T	C	0.155369	0.0305567	0.00560204	4.90004e-08	29.7518
TFA	rs117488242	10	5261832	G	A	0.131672	-0.0404616	0.00631255	1.5e-10	41.0836
TFA	rs2478236	10	94797973	A	G	0.403819	-0.0245137	0.00415876	3.79997e-09	34.7442
TFA	rs102275	11	61557803	C	T	0.349751	-0.025204	0.00425977	3.29997e-09	35.0073
TFA	rs141469619	11	116714293	G	A	0.010139	0.192946	0.0215236	3.10027e-19	80.3589
TFA	rs61904859	11	116492506	T	C	0.033724	0.0696908	0.0114658	1.2e-09	36.9432
TFA	rs72997616	11	75474195	A	C	0.094062	-0.0507427	0.0070119	4.60045e-13	52.3683
TFA	rs9804646	11	116665079	T	C	0.083831	-0.0570475	0.00738002	1.10002e-14	59.7517
TFA	rs76895963	12	4384844	G	T	0.020559	-0.0897887	0.0158484	1.5e-08	32.097
TFA	rs7973253	12	109878115	G	A	0.367262	0.0270847	0.00423447	1.6e-10	40.9112
TFA	rs6602911	13	114547372	T	C	0.360074	0.0293366	0.00424256	4.70002e-12	47.8141
TFA	rs139974673	15	44027885	C	T	0.025916	0.10206	0.0128418	1.9002e-15	63.1614
TFA	rs261290	15	58678720	C	T	0.654648	-0.101093	0.0042932	1.30017e-122	554.463
TFA	rs11076175	16	57006378	G	A	0.178892	-0.0441014	0.0053349	1.39991e-16	68.3352
TFA	rs2000999	16	72108093	A	G	0.188603	0.0305454	0.00520283	4.30002e-09	34.4671
TFA	rs77960347	18	47109955	G	A	0.013234	0.217639	0.0178015	2.29985e-34	149.47
TFA	rs9953437	18	47120600	A	G	0.042981	0.0613496	0.0101493	1.5e-09	36.5379
TFA	rs116843064	19	8429323	A	G	0.01986	-0.100376	0.0146082	6.4003e-12	47.2127
TFA	rs142158911	19	11190534	A	G	0.116703	-0.0700869	0.0063832	4.79954e-28	120.556
TFA	rs182611493	19	19458388	G	A	0.012519	-0.164977	0.019618	4.10015e-17	70.718
TFA	rs2280401	19	50000009	A	G	0.159553	-0.0304067	0.00555234	4.30002e-08	29.9902
TFA	rs41290120	19	45382675	A	G	0.049083	-0.0879255	0.00946233	1.50003e-20	86.3428
TFA	rs429358	19	45411941	C	T	0.154818	0.0748932	0.00564044	3.10027e-40	176.3
TFA	rs56322906	19	11346155	A	G	0.035155	-0.0925886	0.0110731	6.20012e-17	69.9148
TFA	rs58542926	19	19379549	T	C	0.074379	-0.139935	0.00776802	1.50003e-72	324.507
TFA	rs59774409	19	50016748	T	C	0.083061	0.0468988	0.00735865	1.89998e-10	40.6181
TFA	rs79429216	19	45445517	A	G	0.012712	0.136252	0.0181488	6.00067e-14	56.3615
SFA	rs1002687	1	62963737	A	G	0.644739	0.0824895	0.00425075	6.90081e-84	376.581
SFA	rs11591147	1	55505647	T	G	0.017464	-0.0882842	0.0155031	1.2e-08	32.4281
SFA	rs660240	1	109817838	C	T	0.784707	0.0315817	0.00495298	1.79999e-10	40.6565
SFA	rs7551124	1	23785760	T	C	0.875392	0.0382308	0.00614253	4.79999e-10	38.7369
SFA	rs1260326	2	27730940	C	T	0.604008	-0.106394	0.00415713	1.79887e-144	654.997
SFA	rs13389219	2	165528876	T	C	0.392574	-0.0299221	0.00416596	6.79986e-13	51.5877
SFA	rs187291566	2	27518450	A	G	0.021949	-0.0878944	0.0140893	4.39997e-10	38.9167
SFA	rs693	2	21232195	A	G	0.520864	0.0479441	0.00406946	4.90004e-32	138.8
SFA	rs907866	2	20371380	A	G	0.443235	-0.027429	0.0041085	2.49977e-11	44.5703
SFA	rs900048	3	136218930	T	C	0.709503	0.0263328	0.00449118	4.49997e-09	34.3768
SFA	rs13108218	4	3443931	G	A	0.615408	-0.0277641	0.00421205	4.40048e-11	43.4483
SFA	rs3846661	5	74639178	G	A	0.397843	0.0264602	0.0041581	2e-10	40.4938
SFA	rs3936511	5	55860781	G	A	0.19241	0.0336601	0.00515931	6.79986e-11	42.5638
SFA	rs40270	5	55804552	C	A	0.771674	0.0267941	0.00484284	3.2e-08	30.6105
SFA	rs4704834	5	156443066	G	A	0.644043	0.0372358	0.00424432	1.69981e-18	76.9658
SFA	rs10455872	6	161010118	G	A	0.078987	-0.135458	0.00753874	3.50026e-72	322.853
SFA	rs186696265	6	161111700	T	C	0.014357	-0.292876	0.0171553	2.39994e-65	291.45
SFA	rs41265930	6	160964135	C	T	0.070944	0.0503147	0.00791321	2e-10	40.4275
SFA	rs41269133	6	161087863	C	T	0.083267	0.0412275	0.00743083	2.90001e-08	30.7816
SFA	rs648253	6	160469149	A	G	0.499566	0.0286089	0.00408561	2.49977e-12	49.0322
SFA	rs55747707	7	73037366	A	G	0.203638	-0.069736	0.00506719	4.30031e-43	189.397
SFA	rs10504255	8	59398461	A	G	0.662977	-0.0282853	0.00431685	5.70033e-11	42.9319
SFA	rs11786618	8	11701330	A	G	0.328502	-0.0261444	0.00433205	1.6e-09	36.4219
SFA	rs12544984	8	126462070	G	A	0.0596	0.05029	0.00871239	7.79992e-09	33.3182
SFA	rs139315015	8	19893297	G	A	0.105286	-0.0840885	0.00661994	5.70033e-37	161.346
SFA	rs1495741	8	18272881	A	G	0.779155	-0.0365695	0.00489971	8.4004e-14	55.7044
SFA	rs2126259	8	9185146	C	T	0.899179	0.0572679	0.00675706	2.29985e-17	71.8289
SFA	rs10810374	9	15306292	C	A	0.248608	0.025975	0.00474004	4.30002e-08	30.0289
SFA	rs11789603	9	107647019	T	C	0.108847	0.0430623	0.00654812	4.79954e-11	43.2468
SFA	rs2740488	9	107661742	C	A	0.265318	-0.0363629	0.00462025	3.50026e-15	61.941
SFA	rs4149307	9	107589744	T	C	0.155369	0.0312785	0.00559544	2.30001e-08	31.2475
SFA	rs117488242	10	5261832	G	A	0.131672	-0.0407977	0.00630477	9.70063e-11	41.8722
SFA	rs2478236	10	94797973	A	G	0.403819	-0.0251196	0.00415363	1.5e-09	36.5731
SFA	rs102275	11	61557803	C	T	0.349751	-0.0330544	0.00425489	7.89951e-15	60.3496
SFA	rs141469619	11	116714293	G	A	0.010139	0.164093	0.021499	2.29985e-14	58.2554
SFA	rs9804646	11	116665079	T	C	0.083831	-0.0478816	0.00737157	8.30042e-11	42.19
SFA	rs76895963	12	4384844	G	T	0.020559	-0.0896654	0.0158287	1.5e-08	32.0887
SFA	rs7973253	12	109878115	G	A	0.367262	0.0280507	0.00422919	3.29989e-11	43.9912
SFA	rs6602911	13	114547372	T	C	0.360074	0.0262742	0.00423709	5.60003e-10	38.4517
SFA	rs139974673	15	44027885	C	T	0.025916	0.0958836	0.0128252	7.70016e-14	55.8924
SFA	rs261290	15	58678720	C	T	0.654648	-0.100722	0.00428768	5.00035e-122	551.819
SFA	rs396198	15	58716600	G	A	0.839521	-0.0333825	0.00576904	7.19996e-09	33.4829
SFA	rs11076175	16	57006378	G	A	0.178892	-0.0388432	0.00532819	3.10027e-13	53.1451
SFA	rs2000999	16	72108093	A	G	0.188603	0.0284117	0.00519629	4.60002e-08	29.8951
SFA	rs12458441	18	47122158	C	A	0.042482	0.0580518	0.0101909	1.2e-08	32.4488
SFA	rs77960347	18	47109955	G	A	0.013234	0.196646	0.0177797	1.99986e-28	122.325
SFA	rs116843064	19	8429323	A	G	0.01986	-0.0910716	0.0145936	4.39997e-10	38.9434
SFA	rs142158911	19	11190534	A	G	0.116703	-0.0598613	0.00637679	6.20012e-21	88.1212
SFA	rs182611493	19	19458388	G	A	0.012519	-0.136691	0.0195983	3.10027e-12	48.6447
SFA	rs41290120	19	45382675	A	G	0.049083	-0.0622871	0.00945283	4.40048e-11	43.4175
SFA	rs429358	19	45411941	C	T	0.154818	0.0585403	0.00563478	2.80027e-25	107.932
SFA	rs56322906	19	11346155	A	G	0.035155	-0.0865727	0.011062	5.00035e-15	61.2473
SFA	rs79429216	19	45445517	A	G	0.012712	0.103181	0.0181306	1.29999e-08	32.3868
MUFA	rs1002687	1	62963737	A	G	0.644739	0.0914582	0.0042485	8.70964e-103	463.411
MUFA	rs4846914	1	230295691	A	G	0.605403	-0.0305214	0.00416166	2.19989e-13	53.7859
MUFA	rs534417	1	23784965	G	A	0.875008	0.0388228	0.00612967	2.39999e-10	40.1136
MUFA	rs602633	1	109821511	G	T	0.782937	0.0269222	0.00492268	4.49997e-08	29.9096
MUFA	rs79598313	1	27284913	T	C	0.023212	0.0767246	0.0135019	1.29999e-08	32.2903
MUFA	rs1128249	2	165528624	T	G	0.39204	-0.0355909	0.00416487	1.29987e-17	73.0243
MUFA	rs1260326	2	27730940	C	T	0.604008	-0.111017	0.00415484	2.79898e-157	713.942
MUFA	rs13396400	2	21502727	G	A	0.446065	0.0244239	0.00417563	4.90004e-09	34.212
MUFA	rs148482297	2	28415598	T	C	0.028002	0.0717963	0.0128309	2.19999e-08	31.3099
MUFA	rs187291566	2	27518450	A	G	0.021949	-0.0943789	0.0140815	2.09991e-11	44.9205
MUFA	rs2943635	2	227077377	T	C	0.679825	0.0263224	0.00435741	1.5e-09	36.4911
MUFA	rs4564803	2	21205502	T	G	0.22818	-0.0716528	0.00483413	1.10002e-49	219.696
MUFA	rs668948	2	21291529	A	G	0.820177	0.0425241	0.00528534	8.60003e-16	64.7317
MUFA	rs907866	2	20371380	A	G	0.443235	-0.0268267	0.00410623	6.4003e-11	42.6816
MUFA	rs1394092	3	136196071	T	C	0.726704	0.0308858	0.00457557	1.50003e-11	45.5638
MUFA	rs11940694	4	39414993	G	A	0.605096	0.0252725	0.00418963	1.6e-09	36.3863
MUFA	rs13108218	4	3443931	G	A	0.615408	-0.0379084	0.00421058	2.19989e-19	81.0549
MUFA	rs2035816	4	100508556	G	A	0.084302	-0.0412481	0.00733618	1.89998e-08	31.6126
MUFA	rs12916	5	74656539	C	T	0.400366	0.0228919	0.00415312	3.50002e-08	30.3814
MUFA	rs3936511	5	55860781	G	A	0.19241	0.0427707	0.00515857	1.10002e-16	68.7427
MUFA	rs40270	5	55804552	C	A	0.771674	0.0295019	0.00484215	1.09999e-09	37.1207
MUFA	rs4704834	5	156443066	G	A	0.644043	0.0435104	0.00424371	1.10002e-24	105.12
MUFA	rs10455872	6	161010118	G	A	0.078987	-0.148375	0.0075343	2.49977e-86	387.818
MUFA	rs186696265	6	161111700	T	C	0.014357	-0.318199	0.0171452	6.90081e-77	344.433
MUFA	rs41265930	6	160964135	C	T	0.070944	0.0611006	0.00790855	1.10002e-14	59.6884
MUFA	rs41267809	6	160953642	G	A	0.021421	0.0832979	0.0140054	2.69998e-09	35.3728
MUFA	rs41269133	6	161087863	C	T	0.083267	0.0408699	0.00742646	3.69999e-08	30.2856
MUFA	rs58770498	6	32631029	C	T	0.038486	0.0603675	0.010699	1.7e-08	31.8356
MUFA	rs632057	6	139834012	G	T	0.627772	-0.0313916	0.00420479	8.30042e-14	55.7353
MUFA	rs648253	6	160469149	A	G	0.499566	0.0289869	0.0040832	1.29987e-12	50.3958
MUFA	rs6905288	6	43758873	A	G	0.568514	0.0225611	0.00409377	3.59998e-08	30.3715
MUFA	rs6938550	6	20462138	A	G	0.914146	-0.0416299	0.00725594	9.59997e-09	32.9167
MUFA	rs2070971	7	44197583	T	G	0.137117	0.0323992	0.00593066	4.70002e-08	29.8439
MUFA	rs799158	7	73019074	C	T	0.956841	-0.0799886	0.0100184	1.39991e-15	63.7458
MUFA	rs1495741	8	18272881	A	G	0.779155	-0.0425032	0.00489595	3.90032e-18	75.3636
MUFA	rs1993453	8	59347184	G	A	0.663073	-0.02592	0.00430541	1.7e-09	36.2438
MUFA	rs268	8	19813529	G	A	0.017782	0.144409	0.0153666	5.60015e-21	88.3132
MUFA	rs2721961	8	116657911	G	T	0.280836	-0.0258897	0.00453049	1.09999e-08	32.6555
MUFA	rs28550053	8	19934305	G	A	0.174167	-0.0359738	0.00539041	2.49977e-11	44.5371
MUFA	rs3289	8	19823192	C	T	0.027448	0.102478	0.0124922	2.29985e-16	67.2939
MUFA	rs2740488	9	107661742	C	A	0.265318	-0.0279599	0.00461953	1.40001e-09	36.6326
MUFA	rs2478236	10	94797973	A	G	0.403819	-0.0251897	0.00415258	1.29999e-09	36.7962
MUFA	rs12270961	11	62187269	A	G	0.196198	0.0288191	0.00512737	1.89998e-08	31.591
MUFA	rs141469619	11	116714293	G	A	0.010139	0.245646	0.0214883	2.90001e-30	130.68
MUFA	rs174564	11	61588305	G	A	0.347009	0.0640584	0.0042621	4.70002e-51	225.89
MUFA	rs187929675	11	117111368	T	C	0.013093	-0.124406	0.0181427	7.00003e-12	47.0188
MUFA	rs35165288	11	116517325	C	T	0.06933	0.0509389	0.00813349	3.79997e-10	39.2227
MUFA	rs61904859	11	116492506	T	C	0.033724	0.0852277	0.011447	9.70063e-14	55.4333
MUFA	rs9804646	11	116665079	T	C	0.083831	-0.0588299	0.0073679	1.39991e-15	63.7531
MUFA	rs67981690	12	21343886	G	A	0.129099	0.0352695	0.0060985	7.29995e-09	33.4461
MUFA	rs76895963	12	4384844	G	T	0.020559	-0.0905878	0.0158259	1e-08	32.7639
MUFA	rs7973253	12	109878115	G	A	0.367262	0.0262014	0.00422845	5.80003e-10	38.3954
MUFA	rs7140110	13	114544024	C	T	0.299398	0.0308525	0.00444456	3.90032e-12	48.1854
MUFA	rs150844304	15	43726625	C	A	0.025675	0.123444	0.0128702	8.69961e-22	91.9945
MUFA	rs261290	15	58678720	C	T	0.654648	-0.0732738	0.0042887	1.9002e-65	291.903
MUFA	rs2000999	16	72108093	A	G	0.188603	0.0298539	0.00519643	9.20005e-09	33.0054
MUFA	rs3198697	16	15129940	T	C	0.406701	-0.0266243	0.00414239	1.29999e-10	41.3092
MUFA	rs112259268	17	41874745	A	C	0.028613	0.0679321	0.0122368	2.80001e-08	30.8182
MUFA	rs9910747	17	17433959	C	A	0.062203	0.0465726	0.00842915	3.29997e-08	30.5271
MUFA	rs149615216	18	47106028	T	C	0.010798	0.165886	0.0197482	4.49987e-17	70.5597
MUFA	rs1540037	18	47182664	G	A	0.778329	0.0334693	0.00501538	2.49977e-11	44.5326
MUFA	rs116843064	19	8429323	A	G	0.01986	-0.162005	0.0145897	1.20005e-28	123.298
MUFA	rs142158911	19	11190534	A	G	0.116703	-0.0464292	0.0063751	3.29989e-13	53.0397
MUFA	rs182611493	19	19458388	G	A	0.012519	-0.147423	0.0195931	5.30029e-14	56.6131
MUFA	rs429358	19	45411941	C	T	0.154818	0.0606005	0.00563329	5.50047e-27	115.723
MUFA	rs56322906	19	11346155	A	G	0.035155	-0.0680189	0.0110591	7.69999e-10	37.8279
MUFA	rs59774409	19	50016748	T	C	0.083061	0.0488269	0.00734932	3.10027e-11	44.1384
MUFA	rs79429216	19	45445517	A	G	0.012712	0.116852	0.0181258	1.09999e-10	41.5595
MUFA	rs7679	20	44576502	C	T	0.186416	0.0367199	0.00523526	2.29985e-12	49.1948
PUFA	rs1002687	1	62963737	A	G	0.644739	0.0966459	0.00418603	6.19441e-118	533.034
PUFA	rs11591147	1	55505647	T	G	0.017464	-0.167284	0.0152671	6.09958e-28	120.057
PUFA	rs534417	1	23784965	G	A	0.875008	0.0388809	0.00603954	1.2e-10	41.4436
PUFA	rs553427	1	234852760	T	C	0.517036	0.0294629	0.00400838	1.99986e-13	54.0264
PUFA	rs660240	1	109817838	C	T	0.784707	0.0590181	0.00487757	1.10002e-33	146.405
PUFA	rs1260326	2	27730940	C	T	0.604008	-0.0769268	0.00409565	1e-78	352.778
PUFA	rs3770586	2	169828995	T	C	0.48398	-0.0239799	0.0040256	2.59998e-09	35.4835
PUFA	rs4299376	2	44072576	T	G	0.676282	-0.0316651	0.00429201	1.59993e-13	54.4293
PUFA	rs60403635	2	21272778	C	T	0.043017	-0.0684012	0.00989973	4.90004e-12	47.739
PUFA	rs693	2	21232195	A	G	0.520864	0.0592017	0.00400927	2.39994e-49	218.037
PUFA	rs907866	2	20371380	A	G	0.443235	-0.0385852	0.00404773	1.50003e-21	90.868
PUFA	rs13108218	4	3443931	G	A	0.615408	-0.03457	0.00415007	8.10028e-17	69.3874
PUFA	rs3843482	5	74639259	G	T	0.373831	0.0417429	0.00414282	7.10068e-24	101.523
PUFA	rs6882345	5	156397673	A	G	0.63285	0.0447124	0.0041533	5.00035e-27	115.894
PUFA	rs10455872	6	161010118	G	A	0.078987	-0.0842247	0.00742737	8.30042e-30	128.588
PUFA	rs36018387	6	35386872	T	C	0.105095	-0.0483242	0.00655526	1.69981e-13	54.3428
PUFA	rs3822855	6	116316882	T	G	0.400782	0.024354	0.00408866	2.59998e-09	35.479
PUFA	rs4252125	6	161152240	A	G	0.291133	0.0244357	0.00440964	2.99999e-08	30.7069
PUFA	rs8191852	6	160484321	G	A	0.371617	-0.0269002	0.0041463	8.69961e-11	42.0903
PUFA	rs9295128	6	160751531	T	G	0.016832	-0.203827	0.0158533	7.8001e-38	165.301
PUFA	rs34121855	7	73040814	G	T	0.203759	-0.0615233	0.00499467	7.29962e-35	151.725
PUFA	rs10096633	8	19830921	T	C	0.123902	-0.0353479	0.00607439	5.89997e-09	33.8621
PUFA	rs112875651	8	126506694	A	G	0.392337	-0.0771818	0.00416206	9.09913e-77	343.879
PUFA	rs2126259	8	9185146	C	T	0.899179	0.0848201	0.00666008	3.69999e-37	162.193
PUFA	rs2326077	8	59385919	T	C	0.663245	-0.0289922	0.00424779	8.80035e-12	46.5831
PUFA	rs4876611	8	116671848	G	A	0.720774	0.0292036	0.0044655	6.20012e-11	42.7686
PUFA	rs4921915	8	18272466	A	G	0.779188	-0.0273559	0.00483156	1.5e-08	32.0568
PUFA	rs11789603	9	107647019	T	C	0.108847	0.0485333	0.00645014	5.30029e-14	56.6153
PUFA	rs2245793	9	107563603	C	T	0.901801	0.0372787	0.00672711	2.99999e-08	30.7084
PUFA	rs2740488	9	107661742	C	A	0.265318	-0.0487388	0.00455112	9.20026e-27	114.685
PUFA	rs4149307	9	107589744	T	C	0.155369	0.0367421	0.00551171	2.60016e-11	44.4373
PUFA	rs117488242	10	5261832	G	A	0.131672	-0.0395506	0.0062118	1.89998e-10	40.5381
PUFA	rs102275	11	61557803	C	T	0.349751	-0.0974467	0.00419031	1.30017e-119	540.797
PUFA	rs141469619	11	116714293	G	A	0.010139	0.129333	0.0211726	1e-09	37.3132
PUFA	rs72997616	11	75474195	A	C	0.094062	-0.0661452	0.00689755	8.80035e-22	91.9601
PUFA	rs9804646	11	116665079	T	C	0.083831	-0.0526544	0.00725967	4.10015e-13	52.6051
PUFA	rs7970695	12	121423376	A	G	0.620564	-0.031489	0.00413849	2.80027e-14	57.893
PUFA	rs6602911	13	114547372	T	C	0.360074	0.0282535	0.00417476	1.29987e-11	45.8009
PUFA	rs1077835	15	58723426	G	A	0.219711	0.119567	0.00484676	2.30144e-134	608.572
PUFA	rs11071373	15	58646053	G	A	0.194318	-0.0355072	0.00511258	3.80014e-12	48.2331
PUFA	rs261290	15	58678720	C	T	0.654648	-0.11189	0.00422379	1.30017e-154	701.731
PUFA	rs1800777	16	57017319	A	G	0.03875	-0.0692748	0.0103765	2.49977e-11	44.5699
PUFA	rs34955778	16	15139594	C	T	0.419962	-0.0298264	0.00406597	2.19989e-13	53.8103
PUFA	rs3764261	16	56993324	A	C	0.324448	0.0559668	0.00428245	5.00035e-39	170.793
PUFA	rs56325564	17	45766771	A	G	0.482656	0.0244343	0.00403952	1.5e-09	36.5875
PUFA	rs1540041	18	47265074	T	C	0.21414	0.0279497	0.00489498	1.09999e-08	32.602
PUFA	rs3744840	18	47117376	T	C	0.042073	0.0745721	0.0100677	1.29987e-13	54.8636
PUFA	rs77960347	18	47109955	G	A	0.013234	0.273167	0.0175111	7.29962e-55	243.345
PUFA	rs9304381	18	47158234	T	C	0.818428	0.0733601	0.00520395	4.00037e-45	198.722
PUFA	rs117310449	19	45393516	T	C	0.011989	0.123548	0.0185412	2.70023e-11	44.4005
PUFA	rs142158911	19	11190534	A	G	0.116703	-0.0918337	0.00627871	1.9002e-48	213.922
PUFA	rs157595	19	45425460	G	A	0.617338	0.0712123	0.00421406	4.60045e-64	285.562
PUFA	rs182611493	19	19458388	G	A	0.012519	-0.174964	0.0192969	1.20005e-19	82.2081
PUFA	rs2965157	19	45176340	C	T	0.029781	-0.0677839	0.0118055	9.40005e-09	32.9668
PUFA	rs4605275	19	45338493	C	T	0.700787	0.0298851	0.00439229	1e-11	46.2935
PUFA	rs56322906	19	11346155	A	G	0.035155	-0.104409	0.0108919	9.20026e-22	91.8885
PUFA	rs58542926	19	19379549	T	C	0.074379	-0.152986	0.00764087	3.50026e-89	400.876
PUFA	rs59774409	19	50016748	T	C	0.083061	0.0449922	0.0072382	5.1e-10	38.6372
PUFA	rs1800961	20	43042364	T	C	0.030194	-0.0725012	0.0117086	5.89997e-10	38.3418
PUFA	rs6016505	20	39678289	T	C	0.549479	0.0244559	0.00401515	1.09999e-09	37.0985
n-3 FA	rs11591147	1	55505647	T	G	0.017464	-0.0941458	0.0150761	4.20001e-10	38.9957
n-3 FA	rs583609	1	62916796	C	T	0.352508	-0.0711993	0.00414084	2.90001e-66	295.643
n-3 FA	rs660240	1	109817838	C	T	0.784707	0.0370395	0.00481655	1.50003e-14	59.1358
n-3 FA	rs6693447	1	2330190	G	T	0.461701	0.0222705	0.00396942	2e-08	31.4774
n-3 FA	rs11681659	2	136820960	T	C	0.716465	-0.0264162	0.00436662	1.5e-09	36.5967
n-3 FA	rs11895352	2	20367135	T	C	0.475391	-0.0229595	0.0039699	7.29995e-09	33.4471
n-3 FA	rs1260326	2	27730940	C	T	0.604008	-0.0830756	0.00404264	7.70016e-94	422.289
n-3 FA	rs668948	2	21291529	A	G	0.820177	0.0446221	0.00514261	4.10015e-18	75.2879
n-3 FA	rs11242109	5	131677047	T	G	0.479035	0.0234291	0.00395796	3.2e-09	35.0397
n-3 FA	rs6882345	5	156397673	A	G	0.63285	0.0274277	0.00409997	2.19989e-11	44.7517
n-3 FA	rs10455872	6	161010118	G	A	0.078987	-0.0617415	0.00733401	3.80014e-17	70.8702
n-3 FA	rs9295128	6	160751531	T	G	0.016832	-0.129849	0.015654	1.10002e-16	68.8048
n-3 FA	rs4000713	7	25990597	A	G	0.295416	-0.028225	0.0043421	8.00018e-11	42.2533
n-3 FA	rs62466318	7	73042085	T	C	0.204201	-0.0716979	0.00492892	6.20012e-48	211.593
n-3 FA	rs10096633	8	19830921	T	C	0.123902	-0.0418412	0.00599603	2.99985e-12	48.6937
n-3 FA	rs112875651	8	126506694	A	G	0.392337	-0.0874051	0.00410836	1.9002e-100	452.615
n-3 FA	rs62521037	8	126454603	A	C	0.048093	0.0574783	0.00952439	1.6e-09	36.4188
n-3 FA	rs9987289	8	9183358	G	A	0.909161	0.0544031	0.00688493	2.70023e-15	62.4368
n-3 FA	rs4418728	10	94839724	T	G	0.450749	-0.0249272	0.00397756	3.69999e-10	39.2741
n-3 FA	rs55891451	10	96728169	C	A	0.20172	0.033166	0.00494622	1.99986e-11	44.9606
n-3 FA	rs6601924	10	5247302	C	T	0.845774	0.0350583	0.00548944	1.7e-10	40.7867
n-3 FA	rs7924036	10	65191645	T	G	0.504218	0.0222276	0.0039569	1.89998e-08	31.5549
n-3 FA	rs11230741	11	61351107	A	G	0.202688	0.0997369	0.00506159	1.99986e-86	388.267
n-3 FA	rs117983270	11	61611710	C	T	0.037398	-0.183498	0.0103891	8.19974e-70	311.96
n-3 FA	rs12786694	11	61556074	T	C	0.016775	0.097583	0.0154836	2.90001e-10	39.7189
n-3 FA	rs141469619	11	116714293	G	A	0.010139	0.117162	0.0208113	1.79999e-08	31.6933
n-3 FA	rs147419504	11	61450428	T	C	0.015714	0.0974035	0.0167592	6.19998e-09	33.7781
n-3 FA	rs174569	11	61594164	C	T	0.017497	-0.329397	0.0150496	3.39625e-106	479.051
n-3 FA	rs2269928	11	61537529	G	T	0.226113	-0.154533	0.0048007	1e-200	1036.16
n-3 FA	rs2521572	11	61711475	G	T	0.957237	0.12811	0.00972153	1.20005e-39	173.656
n-3 FA	rs2727270	11	61603237	T	C	0.115272	-0.325047	0.00615857	1e-200	2785.64
n-3 FA	rs3017599	11	61316307	C	T	0.955481	0.0526537	0.0095631	3.69999e-08	30.3147
n-3 FA	rs3019553	11	60848800	G	A	0.094731	-0.045031	0.00675961	2.70023e-11	44.3785
n-3 FA	rs3741259	11	61282350	T	C	0.089396	-0.0492927	0.00706402	2.99985e-12	48.6916
n-3 FA	rs562172	11	61626167	T	C	0.094502	0.101595	0.00677578	8.10028e-51	224.812
n-3 FA	rs61747222	11	61548796	A	G	0.024194	0.123319	0.0128514	8.30042e-22	92.0771
n-3 FA	rs61898562	11	61676505	T	C	0.037615	0.100577	0.010594	2.19989e-21	90.1301
n-3 FA	rs673335	11	75450576	C	T	0.159752	-0.0684035	0.00539262	7.19946e-37	160.898
n-3 FA	rs72918068	11	61464674	G	A	0.044992	0.0647666	0.00951693	1e-11	46.3128
n-3 FA	rs72924290	11	61805045	C	T	0.035481	0.0942906	0.0110844	1.80011e-17	72.3611
n-3 FA	rs74754540	11	61716357	A	G	0.024872	-0.117072	0.0126922	2.90001e-20	85.0795
n-3 FA	rs78763563	11	61441116	A	G	0.026686	0.0817361	0.0122361	2.39994e-11	44.6205
n-3 FA	rs79969098	11	61636664	A	G	0.042562	0.139802	0.0110285	8.00018e-37	160.689
n-3 FA	rs9804646	11	116665079	T	C	0.083831	-0.0390815	0.00713578	4.30002e-08	29.9952
n-3 FA	rs7970695	12	121423376	A	G	0.620564	-0.0235143	0.0040847	8.60003e-09	33.1388
n-3 FA	rs6602911	13	114547372	T	C	0.360074	0.0231802	0.00412043	1.79999e-08	31.6477
n-3 FA	rs1077835	15	58723426	G	A	0.219711	0.12603	0.00478295	5.19996e-153	694.302
n-3 FA	rs11071373	15	58646053	G	A	0.194318	-0.0316467	0.00504526	3.59998e-10	39.3443
n-3 FA	rs139974673	15	44027885	C	T	0.025916	0.118563	0.0124678	1.9002e-21	90.4297
n-3 FA	rs261290	15	58678720	C	T	0.654648	-0.112905	0.00416818	1.39959e-161	733.712
n-3 FA	rs79126702	15	58771092	G	T	0.053388	-0.0531425	0.00922133	8.30004e-09	33.2116
n-3 FA	rs16940904	17	44186063	T	C	0.226566	-0.0345078	0.00474779	3.59998e-13	52.8255
n-3 FA	rs149615216	18	47106028	T	C	0.010798	0.176617	0.0192015	3.59998e-20	84.6033
n-3 FA	rs1540041	18	47265074	T	C	0.21414	0.0305746	0.00483328	2.5e-10	40.0157
n-3 FA	rs2187375	18	47172283	G	A	0.822879	0.0524746	0.00518371	4.40048e-24	102.473
n-3 FA	rs3744840	18	47117376	T	C	0.042073	0.058347	0.00994084	4.39997e-09	34.4495
n-3 FA	rs116843064	19	8429323	A	G	0.01986	-0.0808973	0.0141917	1.2e-08	32.4931
n-3 FA	rs142158911	19	11190534	A	G	0.116703	-0.0461641	0.0062012	9.70063e-14	55.4179
n-3 FA	rs182611493	19	19458388	G	A	0.012519	-0.220029	0.0190586	7.8001e-31	133.282
n-3 FA	rs429358	19	45411941	C	T	0.154818	0.039853	0.00547962	3.50026e-13	52.8949
n-3 FA	rs58542926	19	19379549	T	C	0.074379	-0.172929	0.00754654	3.3037e-116	525.088
n-3 FA	rs737338	19	11347657	T	C	0.035184	-0.0674466	0.0107428	3.40001e-10	39.4165
n-3 FA	rs6129624	20	39167592	A	G	0.335232	-0.0242913	0.0042636	1.2e-08	32.4594
n-3 FA	rs117143374	21	40555561	C	T	0.14225	-0.03454	0.00569242	1.29999e-09	36.8166
n-6 FA	rs1002687	1	62963737	A	G	0.644739	0.0917563	0.0042098	2.50035e-105	475.052
n-6 FA	rs11206517	1	55526428	G	T	0.033016	0.062322	0.0112809	3.29997e-08	30.5202
n-6 FA	rs11591147	1	55505647	T	G	0.017464	-0.165697	0.0153538	3.80014e-27	116.464
n-6 FA	rs496654	1	234851165	C	A	0.517238	0.0302882	0.00403175	5.79963e-14	56.4355
n-6 FA	rs534417	1	23784965	G	A	0.875008	0.0391707	0.00607383	1.09999e-10	41.5901
n-6 FA	rs602633	1	109821511	G	T	0.782937	0.0573983	0.00487783	5.79963e-32	138.464
n-6 FA	rs1260326	2	27730940	C	T	0.604008	-0.064724	0.00411907	1.20005e-55	246.902
n-6 FA	rs13396400	2	21502727	G	A	0.446065	0.025038	0.00413968	1.5e-09	36.5812
n-6 FA	rs3770586	2	169828995	T	C	0.48398	-0.0229768	0.00404862	1.40001e-08	32.2075
n-6 FA	rs4299376	2	44072576	T	G	0.676282	-0.0356946	0.00431655	1.29987e-16	68.3792
n-6 FA	rs4564803	2	21205502	T	G	0.22818	-0.0504774	0.00479251	6.09958e-26	110.933
n-6 FA	rs668948	2	21291529	A	G	0.820177	0.0769834	0.00523984	7.29962e-49	215.849
n-6 FA	rs907866	2	20371380	A	G	0.443235	-0.0380146	0.00407088	9.79941e-21	87.2
n-6 FA	rs13108218	4	3443931	G	A	0.615408	-0.035128	0.00417284	3.80014e-17	70.8657
n-6 FA	rs6882345	5	156397673	A	G	0.63285	0.0441725	0.00417626	3.80014e-26	111.872
n-6 FA	rs36018387	6	35386872	T	C	0.105095	-0.0474307	0.00659237	6.29941e-13	51.7641
n-6 FA	rs55730499	6	161005610	T	C	0.079855	-0.0793572	0.00744496	1.59993e-26	113.616
n-6 FA	rs6934962	6	116322349	T	C	0.400473	0.0232763	0.00410941	1.5e-08	32.082
n-6 FA	rs8191852	6	160484321	G	A	0.371617	-0.0298925	0.00416978	7.59976e-13	51.3914
n-6 FA	rs9295128	6	160751531	T	G	0.016832	-0.19728	0.0159431	3.59998e-35	153.113
n-6 FA	rs34121855	7	73040814	G	T	0.203759	-0.049983	0.0050222	2.49977e-23	99.0488
n-6 FA	rs112875651	8	126506694	A	G	0.392337	-0.0635591	0.00418539	4.40048e-52	230.609
n-6 FA	rs2126259	8	9185146	C	T	0.899179	0.0829891	0.00669742	2.90001e-35	153.539
n-6 FA	rs4876611	8	116671848	G	A	0.720774	0.0278828	0.00449054	5.30005e-10	38.5539
n-6 FA	rs4921913	8	18272377	T	C	0.779147	-0.0271975	0.00485812	2.19999e-08	31.3411
n-6 FA	rs6471717	8	59377357	A	G	0.663076	-0.0295948	0.00427438	4.40048e-12	47.9377
n-6 FA	rs11789603	9	107647019	T	C	0.108847	0.0483698	0.00648531	8.80035e-14	55.6262
n-6 FA	rs2245793	9	107563603	C	T	0.901801	0.039775	0.00676379	4.09996e-09	34.5806
n-6 FA	rs2740488	9	107661742	C	A	0.265318	-0.0496352	0.00457594	2.09991e-27	117.655
n-6 FA	rs4149307	9	107589744	T	C	0.155369	0.0390143	0.00554177	1.9002e-12	49.5613
n-6 FA	rs11239569	10	46086350	A	C	0.249172	0.0298401	0.00468365	1.89998e-10	40.5905
n-6 FA	rs117488242	10	5261832	G	A	0.131672	-0.0355756	0.00624596	1.2e-08	32.4413
n-6 FA	rs72997616	11	75474195	A	C	0.094062	-0.0527256	0.00693794	2.99985e-14	57.753
n-6 FA	rs7139079	12	121415293	A	G	0.592509	-0.0292329	0.00411236	1.20005e-12	50.5305
n-6 FA	rs6602911	13	114547372	T	C	0.360074	0.0262676	0.00419748	3.89996e-10	39.1612
n-6 FA	rs1077835	15	58723426	G	A	0.219711	0.101209	0.00487435	9.20026e-96	431.119
n-6 FA	rs11071373	15	58646053	G	A	0.194318	-0.0319692	0.00514168	5e-10	38.6586
n-6 FA	rs261290	15	58678720	C	T	0.654648	-0.0965237	0.00424783	2.69774e-114	516.329
n-6 FA	rs3764261	16	56993324	A	C	0.324448	0.0616184	0.00430576	1.9002e-46	204.792
n-6 FA	rs56325564	17	45766771	A	G	0.482656	0.0227535	0.00406151	2.1e-08	31.3844
n-6 FA	rs77960347	18	47109955	G	A	0.013234	0.272485	0.0176065	5.00035e-54	239.514
n-6 FA	rs9304381	18	47158234	T	C	0.818428	0.0700213	0.0052323	7.70016e-41	179.088
n-6 FA	rs111278137	19	45215081	A	G	0.021615	-0.0787637	0.0143417	4e-08	30.1608
n-6 FA	rs117310449	19	45393516	T	C	0.011989	0.128409	0.0186427	5.70033e-12	47.4423
n-6 FA	rs142158911	19	11190534	A	G	0.116703	-0.0937617	0.00631307	6.79986e-50	220.578
n-6 FA	rs157595	19	45425460	G	A	0.617338	0.0701629	0.00423711	1.39991e-61	274.2
n-6 FA	rs182611493	19	19458388	G	A	0.012519	-0.142561	0.0194024	1.99986e-13	53.9862
n-6 FA	rs2927482	19	45340138	A	G	0.696379	0.034884	0.00439224	1.99986e-15	63.0773
n-6 FA	rs2965157	19	45176340	C	T	0.029781	-0.0796387	0.0118701	1.99986e-11	45.0124
n-6 FA	rs35106244	19	49203829	T	C	0.4622	0.023926	0.00415002	8.19993e-09	33.2378
n-6 FA	rs56322906	19	11346155	A	G	0.035155	-0.101934	0.0109515	1.29987e-20	86.633
n-6 FA	rs58542926	19	19379549	T	C	0.074379	-0.1284	0.00768267	1.10002e-62	279.317
n-6 FA	rs59774409	19	50016748	T	C	0.083061	0.0439839	0.0072778	1.5e-09	36.5241
n-6 FA	rs74747585	19	45039971	C	T	0.025172	-0.0737645	0.0132168	2.39999e-08	31.1483
n-6 FA	rs1800961	20	43042364	T	C	0.030194	-0.0748822	0.0117724	2e-10	40.4594
DHA	rs11122450	1	230301811	G	T	0.611483	0.0221396	0.00402326	3.69999e-08	30.2814
DHA	rs11591147	1	55505647	T	G	0.017464	-0.112079	0.0149419	6.29941e-14	56.2638
DHA	rs638714	1	62906489	T	G	0.345965	-0.0376253	0.00413673	9.3994e-20	82.7252
DHA	rs660240	1	109817838	C	T	0.784707	0.0431485	0.00477367	1.59993e-19	81.6994
DHA	rs11681659	2	136820960	T	C	0.716465	-0.0305945	0.00432797	1.59993e-12	49.9702
DHA	rs1260326	2	27730940	C	T	0.604008	-0.0478469	0.00400686	7.19946e-33	142.591
DHA	rs562338	2	21288321	G	A	0.819588	0.051086	0.00508978	1e-23	100.739
DHA	rs6717316	2	79703384	A	G	0.670048	-0.023185	0.00416257	2.5e-08	31.023
DHA	rs273912	5	131661349	T	G	0.707084	0.0260377	0.00430356	1.40001e-09	36.6051
DHA	rs14415	7	72984780	C	T	0.28435	-0.0291787	0.0043498	1.99986e-11	44.9972
DHA	rs112875651	8	126506694	A	G	0.392337	-0.0492908	0.00407289	1e-33	146.46
DHA	rs9987289	8	9183358	G	A	0.909161	0.0564948	0.00682548	1.29987e-16	68.5083
DHA	rs55891451	10	96728169	C	A	0.20172	0.03156	0.00490048	1.2e-10	41.4753
DHA	rs7924036	10	65191645	T	G	0.504218	0.0346448	0.00392031	9.79941e-19	78.0958
DHA	rs10897232	11	61962057	T	C	0.718068	0.0450142	0.00436096	5.60015e-25	106.544
DHA	rs11600886	11	61292091	A	G	0.029868	0.0766171	0.0115116	2.80027e-11	44.2968
DHA	rs117186302	11	61456420	C	T	0.026335	0.0910194	0.0125605	4.30031e-13	52.5105
DHA	rs117664091	11	61679346	T	C	0.015297	-0.152201	0.0162895	9.30037e-21	87.2995
DHA	rs12786457	11	61382201	A	G	0.019825	-0.113201	0.0140551	8.00018e-16	64.8672
DHA	rs138110361	11	61376313	A	G	0.012079	-0.125495	0.0189435	3.50026e-11	43.8859
DHA	rs143699220	11	61233186	C	T	0.015576	-0.107229	0.0169158	2.30001e-10	40.182
DHA	rs145786300	11	61406089	A	G	0.011993	-0.133405	0.0185697	6.79986e-13	51.6092
DHA	rs148623923	11	61674298	A	G	0.013324	0.109683	0.0184146	2.59998e-09	35.477
DHA	rs1624931	11	61366399	G	T	0.950404	0.0596156	0.00910426	5.79963e-11	42.8769
DHA	rs174528	11	61543499	C	T	0.377233	-0.264797	0.00403063	1e-200	4315.91
DHA	rs188370817	11	61592488	A	C	0.011779	0.173196	0.0210533	1.9002e-16	67.6749
DHA	rs191623731	11	61844663	G	T	0.015839	0.092449	0.0156932	3.79997e-09	34.7035
DHA	rs472031	11	61638420	A	G	0.091291	0.0894582	0.00677163	7.59976e-40	174.52
DHA	rs525028	11	116705516	A	G	0.708546	-0.0300942	0.00432096	3.29989e-12	48.5062
DHA	rs673335	11	75450576	C	T	0.159752	-0.056988	0.00535167	1.80011e-26	113.392
DHA	rs7115739	11	61641717	G	T	0.97284	0.183832	0.012164	1.29987e-51	228.393
DHA	rs740004	11	61502910	T	C	0.211604	-0.0549873	0.00479055	1.69981e-30	131.749
DHA	rs75618234	11	61452741	A	G	0.016944	-0.141626	0.0162005	2.29985e-18	76.4226
DHA	rs76133863	11	61687130	G	A	0.031559	0.0862299	0.0111871	1.29987e-14	59.4119
DHA	rs76978219	11	61746274	G	T	0.02174	-0.0879261	0.013502	7.39946e-11	42.4064
DHA	rs1077835	15	58723426	G	A	0.219711	0.12734	0.00473936	5.10505e-159	721.909
DHA	rs139974673	15	44027885	C	T	0.025916	0.0706679	0.0123542	1.09999e-08	32.7196
DHA	rs261291	15	58680178	C	T	0.356073	0.113799	0.00409845	1.09901e-169	770.957
DHA	rs28690720	15	58573833	G	T	0.137467	-0.0730176	0.0057345	3.90032e-37	162.127
DHA	rs4775038	15	58658794	T	C	0.105556	-0.0592572	0.00648635	6.4998e-20	83.4591
DHA	rs79126702	15	58771092	G	T	0.053388	-0.0572928	0.0091373	3.59998e-10	39.3149
DHA	rs3764261	16	56993324	A	C	0.324448	0.0387914	0.00418724	1.99986e-20	85.8238
DHA	rs16940904	17	44186063	T	C	0.226566	-0.0389871	0.00470419	1.20005e-16	68.6854
DHA	rs72836561	17	41926126	T	C	0.031481	-0.06284	0.0112288	2.19999e-08	31.3183
DHA	rs77960347	18	47109955	G	A	0.013234	0.139034	0.0171306	4.79954e-16	65.8703
DHA	rs9304381	18	47158234	T	C	0.818428	0.0496313	0.00509088	1.9002e-22	95.0425
DHA	rs142158911	19	11190534	A	G	0.116703	-0.0425491	0.00614626	4.40048e-12	47.9238
DHA	rs182611493	19	19458388	G	A	0.012519	-0.166188	0.0188898	1.39991e-18	77.3993
DHA	rs58542926	19	19379549	T	C	0.074379	-0.119759	0.00747969	1.10002e-57	256.355
LA	rs1002687	1	62963737	A	G	0.644739	0.087773	0.00423269	1.59993e-95	430.013
LA	rs11206517	1	55526428	G	T	0.033016	0.0629244	0.0113422	2.90001e-08	30.7777
LA	rs11591147	1	55505647	T	G	0.017464	-0.155986	0.0154372	5.30029e-24	102.1
LA	rs534417	1	23784965	G	A	0.875008	0.0359155	0.00610685	4.09996e-09	34.5877
LA	rs602633	1	109821511	G	T	0.782937	0.0532623	0.00490435	1.80011e-27	117.942
LA	rs1260326	2	27730940	C	T	0.604008	-0.0532357	0.00414154	8.19974e-38	165.225
LA	rs219548	2	21538810	C	A	0.683938	-0.0290763	0.00436724	2.80027e-11	44.3258
LA	rs4299376	2	44072576	T	G	0.676282	-0.0390728	0.00434009	2.19989e-19	81.0483
LA	rs60403635	2	21272778	C	T	0.043017	-0.0609297	0.0100106	1.2e-09	37.0451
LA	rs693	2	21232195	A	G	0.520864	0.060697	0.00405419	1.10002e-50	224.14
LA	rs907866	2	20371380	A	G	0.443235	-0.0373455	0.00409309	7.19946e-20	83.2466
LA	rs13108218	4	3443931	G	A	0.615408	-0.0324352	0.00419501	1.10002e-14	59.7805
LA	rs12916	5	74656539	C	T	0.400366	0.0503054	0.00413738	5.19996e-34	147.833
LA	rs6882345	5	156397673	A	G	0.63285	0.0435446	0.00419878	3.40017e-25	107.551
LA	rs10455872	6	161010118	G	A	0.078987	-0.0900898	0.00750909	3.69999e-33	143.936
LA	rs1782629	6	161195866	A	C	0.436799	0.0245521	0.00409003	1.89998e-09	36.0344
LA	rs186696265	6	161111700	T	C	0.014357	-0.227169	0.0170878	2.49977e-40	176.733
LA	rs36018387	6	35386872	T	C	0.105095	-0.0450876	0.00662738	1e-11	46.2832
LA	rs648253	6	160469149	A	G	0.499566	0.0345729	0.00406954	1.99986e-17	72.1728
LA	rs34121855	7	73040814	G	T	0.203759	-0.0457692	0.00504906	1.20005e-19	82.1709
LA	rs112875651	8	126506694	A	G	0.392337	-0.0508616	0.00420808	1.20005e-33	146.085
LA	rs2126259	8	9185146	C	T	0.899179	0.0701496	0.00673372	2.09991e-25	108.526
LA	rs6471717	8	59377357	A	G	0.663076	-0.0314069	0.00429755	2.70023e-13	53.4073
LA	rs7816447	8	19882950	C	T	0.100847	-0.0489828	0.006719	3.10027e-13	53.146
LA	rs11789603	9	107647019	T	C	0.108847	0.0458455	0.00651973	1.99986e-12	49.4455
LA	rs2245793	9	107563603	C	T	0.901801	0.0377171	0.00679969	2.90001e-08	30.7674
LA	rs2740488	9	107661742	C	A	0.265318	-0.0479054	0.00460023	2.09991e-25	108.443
LA	rs4149307	9	107589744	T	C	0.155369	0.0379139	0.00557118	1e-11	46.3122
LA	rs11239569	10	46086350	A	C	0.249172	0.0301873	0.00470859	1.40001e-10	41.1016
LA	rs141469619	11	116714293	G	A	0.010139	0.125634	0.021405	4.39997e-09	34.449
LA	rs174564	11	61588305	G	A	0.347009	0.0842926	0.00424559	1e-87	394.181
LA	rs11065358	12	121384495	C	T	0.661868	-0.0267704	0.00430096	4.79999e-10	38.741
LA	rs7973253	12	109878115	G	A	0.367262	0.0231378	0.00421207	3.89996e-08	30.1749
LA	rs6602911	13	114547372	T	C	0.360074	0.0242964	0.00421981	8.50002e-09	33.1505
LA	rs1077835	15	58723426	G	A	0.219711	0.0961988	0.00490058	8.60003e-86	385.334
LA	rs11071373	15	58646053	G	A	0.194318	-0.0304829	0.00516934	3.69999e-09	34.7724
LA	rs261290	15	58678720	C	T	0.654648	-0.0895002	0.00427069	1.59993e-97	439.182
LA	rs247617	16	56990716	A	C	0.323618	0.0507509	0.00433472	1.20005e-31	137.075
LA	rs77960347	18	47109955	G	A	0.013234	0.246303	0.0177011	5.19996e-44	193.612
LA	rs9304381	18	47158234	T	C	0.818428	0.0626276	0.00526041	1.10002e-32	141.738
LA	rs9958734	18	47118398	C	T	0.042566	0.0597337	0.0101298	3.69999e-09	34.772
LA	rs142158911	19	11190534	A	G	0.116703	-0.0909396	0.00634737	1.50003e-46	205.263
LA	rs144261139	19	45385356	A	C	0.011977	0.135909	0.0188528	5.60015e-13	51.9681
LA	rs147901416	19	45466792	A	C	0.14976	0.034929	0.00569865	8.79995e-10	37.5682
LA	rs157595	19	45425460	G	A	0.617338	0.0714818	0.00426014	3.50026e-63	281.537
LA	rs187429064	19	19380513	G	A	0.013447	-0.106143	0.0184815	9.29994e-09	32.9838
LA	rs2927482	19	45340138	A	G	0.696379	0.0351512	0.0044161	1.69981e-15	63.3571
LA	rs2965157	19	45176340	C	T	0.029781	-0.0790865	0.0119346	3.40017e-11	43.9118
LA	rs56322906	19	11346155	A	G	0.035155	-0.0908691	0.011011	1.50003e-16	68.1038
LA	rs58542926	19	19379549	T	C	0.074379	-0.110032	0.00772442	4.79954e-46	202.908
LA	rs59774409	19	50016748	T	C	0.083061	0.0425052	0.00731735	6.29999e-09	33.7419
LA	rs79429216	19	45445517	A	G	0.012712	0.147596	0.0180469	2.90001e-16	66.8862
LA	rs8111874	19	49168942	A	G	0.464289	0.0239534	0.00412516	6.4e-09	33.7167
n-6/n-3 ratio	rs583609	1	62916796	C	T	0.352508	0.0428152	0.0041587	7.39946e-25	105.992
n-6/n-3 ratio	rs6693447	1	2330190	G	T	0.461701	-0.0250996	0.00398654	3.09999e-10	39.64
n-6/n-3 ratio	rs1260326	2	27730940	C	T	0.604008	0.066446	0.00405986	3.29989e-60	267.86
n-6/n-3 ratio	rs4000713	7	25990597	A	G	0.295416	0.0302187	0.00435921	4.10015e-12	48.0539
n-6/n-3 ratio	rs62466318	7	73042085	T	C	0.204201	0.0599701	0.00494834	8.4004e-34	146.873
n-6/n-3 ratio	rs112875651	8	126506694	A	G	0.392337	0.0719492	0.00412529	4.00037e-68	304.183
n-6/n-3 ratio	rs62521037	8	126454603	A	C	0.048093	-0.0535224	0.00956363	2.19999e-08	31.3197
n-6/n-3 ratio	rs7819706	8	19844415	G	A	0.118288	0.0363774	0.00614755	3.29997e-09	35.0148
n-6/n-3 ratio	rs4418728	10	94839724	T	G	0.450749	0.0246279	0.00399296	6.90001e-10	38.0415
n-6/n-3 ratio	rs11230735	11	61302244	T	C	0.194038	-0.0775119	0.00500058	3.40017e-54	240.264
n-6/n-3 ratio	rs117983270	11	61611710	C	T	0.037398	0.201582	0.0104257	2.70023e-83	373.84
n-6/n-3 ratio	rs12786694	11	61556074	T	C	0.016775	-0.11487	0.0155382	1.39991e-13	54.6518
n-6/n-3 ratio	rs138012803	11	61579058	A	G	0.011346	0.228841	0.0199206	1.50003e-30	131.964
n-6/n-3 ratio	rs150370599	11	60718792	T	C	0.080318	-0.0475725	0.00728355	6.4998e-11	42.6597
n-6/n-3 ratio	rs174569	11	61594164	C	T	0.017497	0.359832	0.0151026	1.79887e-125	567.66
n-6/n-3 ratio	rs1801621	11	61731727	C	T	0.040532	-0.0865852	0.0101017	1e-17	73.4668
n-6/n-3 ratio	rs188370817	11	61592488	A	C	0.011779	-0.212249	0.0212892	2.09991e-23	99.3951
n-6/n-3 ratio	rs2521572	11	61711475	G	T	0.957237	-0.143916	0.00975577	2.99985e-49	217.614
n-6/n-3 ratio	rs2727270	11	61603237	T	C	0.115272	0.3542	0.00618026	1e-200	3284.55
n-6/n-3 ratio	rs3019553	11	60848800	G	A	0.094731	0.0490205	0.00678341	5.00035e-13	52.2218
n-6/n-3 ratio	rs55903902	11	61531991	G	A	0.243551	0.142244	0.00461884	1e-200	948.407
n-6/n-3 ratio	rs61893745	11	62003222	T	C	0.040904	0.0634593	0.00999137	2.1e-10	40.3397
n-6/n-3 ratio	rs61898562	11	61676505	T	C	0.037615	-0.116599	0.0106313	5.50047e-28	120.284
n-6/n-3 ratio	rs673335	11	75450576	C	T	0.159752	0.0611093	0.00541161	1.39991e-29	127.513
n-6/n-3 ratio	rs72918003	11	61430987	A	G	0.093562	-0.105671	0.00683429	6.29941e-54	239.066
n-6/n-3 ratio	rs72918068	11	61464674	G	A	0.044992	-0.0674768	0.00955045	1.59993e-12	49.9176
n-6/n-3 ratio	rs74754540	11	61716357	A	G	0.024872	0.122313	0.0127369	7.8001e-22	92.2168
n-6/n-3 ratio	rs76133863	11	61687130	G	A	0.031559	-0.0992327	0.0113124	1.80011e-18	76.9472
n-6/n-3 ratio	rs79969098	11	61636664	A	G	0.042562	-0.156489	0.0110674	2.19989e-45	199.926
n-6/n-3 ratio	rs1077835	15	58723426	G	A	0.219711	-0.0998071	0.00480305	6.59933e-96	431.798
n-6/n-3 ratio	rs139974673	15	44027885	C	T	0.025916	-0.117068	0.0125202	8.69961e-21	87.4271
n-6/n-3 ratio	rs1532085	15	58683366	G	A	0.613968	0.0862885	0.00407981	2.80027e-99	447.32
n-6/n-3 ratio	rs4775038	15	58658794	T	C	0.105556	0.0427153	0.00657352	8.10028e-11	42.2244
n-6/n-3 ratio	rs4781678	16	15747112	A	C	0.560835	-0.0220268	0.00401239	4e-08	30.1362
n-6/n-3 ratio	rs8074191	17	17407191	C	T	0.756121	0.0281472	0.00463331	1.2e-09	36.9046
n-6/n-3 ratio	rs9947684	18	47166694	G	A	0.654466	-0.0276606	0.00417279	3.40017e-11	43.9403
n-6/n-3 ratio	rs116843064	19	8429323	A	G	0.01986	0.0882813	0.014248	5.80003e-10	38.3904
n-6/n-3 ratio	rs182611493	19	19458388	G	A	0.012519	0.19692	0.0191342	7.70016e-25	105.914
n-6/n-3 ratio	rs58542926	19	19379549	T	C	0.074379	0.144499	0.00757644	4.30031e-81	363.741
n-6/n-3 ratio	rs117143374	21	40555561	C	T	0.14225	0.0318136	0.00571328	2.59998e-08	31.0061
PUFA/MUFA ratio	rs11207994	1	63047987	T	C	0.350968	0.0483135	0.00414235	1.99986e-31	136.03
PUFA/MUFA ratio	rs4846914	1	230295691	A	G	0.605403	0.0429101	0.00404506	2.70023e-26	112.528
PUFA/MUFA ratio	rs79598313	1	27284913	T	C	0.023212	-0.0907507	0.0131236	4.70002e-12	47.8175
PUFA/MUFA ratio	rs1260326	2	27730940	C	T	0.604008	0.0928958	0.00403812	4.19759e-117	529.208
PUFA/MUFA ratio	rs13389219	2	165528876	T	C	0.392574	0.0378446	0.00404669	8.60003e-21	87.4582
PUFA/MUFA ratio	rs182549	2	136616754	T	C	0.738671	-0.0245223	0.00446797	4.09996e-08	30.1227
PUFA/MUFA ratio	rs187291566	2	27518450	A	G	0.021949	0.0759205	0.0136859	2.90001e-08	30.7726
PUFA/MUFA ratio	rs2972140	2	227104111	C	T	0.650628	-0.0372675	0.00413536	1.99986e-19	81.2131
PUFA/MUFA ratio	rs673548	2	21237544	A	G	0.206089	0.0632408	0.00486886	1.39991e-38	168.707
PUFA/MUFA ratio	rs78058190	2	219699999	A	G	0.050111	-0.0701519	0.0102274	6.89922e-12	47.048
PUFA/MUFA ratio	rs11235	3	52745087	C	T	0.455563	-0.0221257	0.00396421	2.39999e-08	31.1511
PUFA/MUFA ratio	rs2581782	3	53122257	C	T	0.562035	-0.0217363	0.0039789	4.70002e-08	29.8427
PUFA/MUFA ratio	rs655720	3	136103267	T	C	0.718817	-0.0299513	0.00440712	1.10002e-11	46.1864
PUFA/MUFA ratio	rs10937924	4	3374898	C	T	0.591416	-0.0246006	0.00402414	9.80009e-10	37.3713
PUFA/MUFA ratio	rs2035816	4	100508556	G	A	0.084302	0.0393916	0.00712954	3.29997e-08	30.5265
PUFA/MUFA ratio	rs2049245	4	171566778	T	G	0.294001	0.0252177	0.00437515	8.19993e-09	33.2214
PUFA/MUFA ratio	rs3936511	5	55860781	G	A	0.19241	-0.0447088	0.0050142	4.79954e-19	79.5015
PUFA/MUFA ratio	rs40270	5	55804552	C	A	0.771674	-0.0323992	0.00470663	5.79963e-12	47.385
PUFA/MUFA ratio	rs6866758	5	156455112	T	C	0.186697	0.0301443	0.00511112	3.69999e-09	34.7833
PUFA/MUFA ratio	rs10455872	6	161010118	G	A	0.078987	0.134049	0.00732476	8.10028e-75	334.914
PUFA/MUFA ratio	rs186696265	6	161111700	T	C	0.014357	0.265017	0.0166684	6.4003e-57	252.785
PUFA/MUFA ratio	rs41267809	6	160953642	G	A	0.021421	-0.0760685	0.0136159	2.30001e-08	31.2111
PUFA/MUFA ratio	rs58770498	6	32631029	C	T	0.038486	-0.0579423	0.0104015	2.5e-08	31.0307
PUFA/MUFA ratio	rs632057	6	139834012	G	T	0.627772	0.0289383	0.00408785	1.50003e-12	50.1128
PUFA/MUFA ratio	rs8191936	6	160517969	C	T	0.027467	-0.0734708	0.0122328	1.89998e-09	36.072
PUFA/MUFA ratio	rs9378248	6	31326289	A	G	0.341822	-0.0253981	0.00416617	1.09999e-09	37.1639
PUFA/MUFA ratio	rs998584	6	43757896	A	C	0.482288	-0.0258306	0.00395639	6.59933e-11	42.6249
PUFA/MUFA ratio	rs35163364	7	128732786	T	C	0.432061	0.0231875	0.00400474	7.00003e-09	33.5237
PUFA/MUFA ratio	rs799158	7	73019074	C	T	0.956841	0.0770869	0.00973766	2.39994e-15	62.6678
PUFA/MUFA ratio	rs1495741	8	18272881	A	G	0.779155	0.0365893	0.0047576	1.50003e-14	59.1459
PUFA/MUFA ratio	rs150564454	8	19972140	A	G	0.011473	0.105948	0.0192892	4e-08	30.1682
PUFA/MUFA ratio	rs28550053	8	19934305	G	A	0.174167	0.0381626	0.00523809	3.19963e-13	53.079
PUFA/MUFA ratio	rs3289	8	19823192	C	T	0.027448	-0.128354	0.0121392	4.00037e-26	111.797
PUFA/MUFA ratio	rs77753174	8	10732082	G	A	0.171234	-0.0439061	0.00529323	1.10002e-16	68.8019
PUFA/MUFA ratio	rs8191528	8	11628649	T	C	0.232719	-0.0313846	0.00469973	2.39994e-11	44.5943
PUFA/MUFA ratio	rs563296	10	99772404	A	G	0.557519	-0.0225755	0.00397721	1.40001e-08	32.2189
PUFA/MUFA ratio	rs603424	10	102075479	A	G	0.17386	0.0329406	0.00520152	2.39999e-10	40.1047
PUFA/MUFA ratio	rs7924036	10	65191645	T	G	0.504218	0.0433983	0.00395329	4.90004e-28	120.509
PUFA/MUFA ratio	rs9419746	10	94508055	T	C	0.212625	-0.0285046	0.00489086	5.60003e-09	33.9666
PUFA/MUFA ratio	rs10750766	11	65473798	A	C	0.7098	-0.0257657	0.0043503	3.2e-09	35.0783
PUFA/MUFA ratio	rs12285167	11	61492039	A	C	0.212866	-0.0299901	0.00482819	5.19996e-10	38.5815
PUFA/MUFA ratio	rs12419462	11	27623309	A	G	0.228758	-0.0285916	0.00470284	1.2e-09	36.9614
PUFA/MUFA ratio	rs141469619	11	116714293	G	A	0.010139	-0.235376	0.0208626	1.59993e-29	127.286
PUFA/MUFA ratio	rs145908530	11	62200482	A	G	0.072625	0.0422167	0.00769358	4.09996e-08	30.1095
PUFA/MUFA ratio	rs174528	11	61543499	C	T	0.377233	-0.15442	0.00407149	1e-200	1438.44
PUFA/MUFA ratio	rs187929675	11	117111368	T	C	0.013093	0.147348	0.0176145	6.00067e-17	69.9746
PUFA/MUFA ratio	rs2668899	11	61721639	G	A	0.298947	-0.0305152	0.00431434	1.50003e-12	50.026
PUFA/MUFA ratio	rs3135507	11	116661488	T	C	0.024915	-0.0809736	0.0127274	2e-10	40.4762
PUFA/MUFA ratio	rs3915312	11	61990939	T	C	0.199629	-0.0337428	0.00495079	9.3994e-12	46.4521
PUFA/MUFA ratio	rs472031	11	61638420	A	G	0.091291	0.0559799	0.00684028	2.70023e-16	66.9744
PUFA/MUFA ratio	rs61904859	11	116492506	T	C	0.033724	-0.0710824	0.0111137	1.6e-10	40.9072
PUFA/MUFA ratio	rs7115739	11	61641717	G	T	0.97284	0.102248	0.0122873	8.69961e-17	69.2451
PUFA/MUFA ratio	rs71480306	11	116515557	C	T	0.069384	-0.0444137	0.00790678	1.89998e-08	31.552
PUFA/MUFA ratio	rs76836072	11	116653762	T	C	0.054309	0.0552	0.00869776	2.19999e-10	40.2769
PUFA/MUFA ratio	rs67981690	12	21343886	G	A	0.129099	-0.032937	0.00592702	2.69998e-08	30.8807
PUFA/MUFA ratio	rs150844304	15	43726625	C	A	0.025675	-0.120063	0.0125136	8.4004e-22	92.0548
PUFA/MUFA ratio	rs7402939	15	99183876	C	T	0.623528	-0.0228208	0.00412623	3.2e-08	30.5877
PUFA/MUFA ratio	rs11644601	16	15172118	C	T	0.296674	0.0656563	0.00434417	1.29987e-51	228.419
PUFA/MUFA ratio	rs2925979	16	81534790	C	T	0.698985	0.0276226	0.00430905	1.5e-10	41.0921
PUFA/MUFA ratio	rs56156922	16	56987369	C	T	0.32432	0.034575	0.00423943	3.50026e-16	66.5123
PUFA/MUFA ratio	rs72836561	17	41926126	T	C	0.031481	-0.10669	0.0113266	4.49987e-21	88.7239
PUFA/MUFA ratio	rs9908820	17	73408819	G	A	0.729127	-0.0260574	0.0044571	5e-09	34.1783
PUFA/MUFA ratio	rs116843064	19	8429323	A	G	0.01986	0.202603	0.0141832	2.70023e-46	204.05
PUFA/MUFA ratio	rs79293855	19	8420583	A	G	0.031468	0.0621565	0.0113383	4.20001e-08	30.0517
PUFA/MUFA ratio	rs6073958	20	44551855	C	T	0.198745	-0.0569452	0.00496527	1.9002e-30	131.529

## Sheet: Supplementary Data S2.
Supplementary Data S2. Numerical results of posterior probability of H4 (PP.H4) in the colocalization analyses
Fatty Acid	rs16998073	rs10882398	rs7139122	rs76833326	rs12656497	rs13306561	rs4932376	rs1421085	rs979971	rs1918969	rs2208589
TFA	0.046231	0.00387755	0.0207793	0.0234716	0.0026919	0.00574581	0.00467002	0.00605528	0.00732099	0.00317926	0.00417935
SFA	0.0678446	0.00368741	0.0230723	0.0225739	0.00273754	0.00532628	0.00369229	0.0102543	0.00749085	0.00318571	0.00453019
MUFA	0.024693	0.00489113	0.015673	0.0124816	0.00269641	0.00454837	0.00611991	0.00393861	0.0053857	0.00364512	0.00422845
PUFA	0.0290918	0.00336453	0.0199642	0.0245028	0.00301311	0.00828216	0.00434273	0.0051499	0.00526457	0.0028612	0.00345171
n-3 FA	0.00342084	0.00283683	0.0179565	0.00514597	0.00300857	0.00714768	0.0165744	0.00277403	0.00269967	0.0106033	0.022528
n-6 FA	0.0483561	0.00339634	0.0179604	0.0318488	0.00348233	0.0190032	0.00354821	0.00593301	0.00684609	0.00334864	0.00328875
DHA	0.00296791	0.00297327	0.00824135	0.00507069	0.00349869	0.00526684	0.0236177	0.00304514	0.00300797	0.00636989	0.00538593
LA	0.0911765	0.00327368	0.0153848	0.0369122	0.00417352	0.012196	0.00335086	0.00450029	0.00601453	0.00484108	0.00408582
PUFA/MUFA ratio	0.00654391	0.004626	0.0142963	0.00473186	0.00375619	0.00364241	0.00410046	0.00293879	0.00302834	0.00438344	0.00426215
n-6/n-3 ratio	0.00323321	0.00273885	0.00874494	0.00437688	0.003761	0.0277311	0.0161254	0.00324019	0.00251174	0.0261245	0.0391647
